# Supplementary material for: Design of adaptive ensemble classifier for online sentiment analysis and opinion mining
Source: PeerJ Comput Sci. 2021 Aug 5;7:e660. doi: 10.7717/peerj-cs.660 (PMC8356659; doi:10.7717/peerj-cs.660)
Supplement: Supplemental Information 1 [file peerj-cs-07-660-s001.zip]

Archive with 2 entries (2 files):
- Code/four_linear_rates_ensemble.py
- Code/my_adaptive_ensemble_classifier.py
