# Supplementary material for: Design of adaptive ensemble classifier for online sentiment analysis and opinion mining
Source: PeerJ Comput Sci. 2021 Aug 5;7:e660. doi: 10.7717/peerj-cs.660 (PMC8356659; doi:10.7717/peerj-cs.660)
Supplement: Supplemental Information 1 [file peerj-cs-07-660-s001.zip › Code/four_linear_rates_ensemble.py]

import numpy as np
import pandas as pd
import matplotlib.pyplot as plt
from skmultiflow.trees import HoeffdingTree
from skmultiflow.bayes import NaiveBayes
from skmultiflow.lazy import KNN
from skmultiflow.drift_detection import DDM
from skmultiflow.drift_detection.eddm import EDDM
from skmultiflow.drift_detection import PageHinkley
import json
import sklearn
from sklearn.feature_extraction.text import CountVectorizer
from skmultiflow.data import DataStream
from skmultiflow.meta import AdditiveExpertEnsemble
from scipy.stats import bernoulli
#from sklearn.svm import SVC
from skmultiflow.neural_networks import PerceptronMask
import sys
import time
from my_adaptive_ensemble_classifier import MyAdaptiveEnsembleClassifier
import seaborn as sns
from skmultiflow.meta import OzaBaggingADWINClassifier
from skmultiflow.lazy import KNNADWINClassifier
from skmultiflow.meta import AccuracyWeightedEnsembleClassifier
from skmultiflow.meta import AdditiveExpertEnsembleClassifier


class Potential_drift_detection:
	def __init__(self,T_pot=0):
		self.count=0
		self.tpr=0
		self.tnr=1
		self.ppv=2
		self.npv=3
		self.R = np.zeros([1500, 4], dtype = float)
		self.P = np.zeros([1500, 4], dtype = float)
		self.astrick=[self.tpr,self.tnr,self.ppv,self.npv]
		self.eta = np.empty(4, dtype = float)
		self.delta = np.empty(4, dtype = float)
		self.epsilon = np.empty(4, dtype = float)
		self.T_pot=T_pot
		self.C=np.zeros([1500,2,2], dtype=int)
		self.C_total=np.zeros([1500,2,2], dtype=int)
		#self.create_stream()
		self.y_cap=np.zeros(1500,dtype=int)
		self.y=np.zeros(1500,dtype=int)
		self.eta[self.tpr]=.9
		self.eta[self.tnr]=.9
		self.eta[self.ppv]=.9
		self.eta[self.npv]=.9
		self.iteration=30
		self.train_on=2000
		self.no_of_drifts=0

	#-------------------------------------------------------------------------------------------------------------------------------------------
	def bound_table(self,P,eta,delta,n):
		alpha=delta
		sum=0
		I=np.zeros(n+1,dtype=int)
		R=np.zeros(500)
		x=[y for  y in range(0, 500)]
		for j in range(0,500):
			sum=0
			for i in range(1,n+1):
				I[i]=bernoulli.rvs(size=1,p=P)
				#print("I:",i,":",I[i])
				#print("eta",eta,"n=",n,"i=",i)
				a=(eta**(n-i))*I[i]
				#print("a:",a)
				sum=sum+(eta**(n-i))*I[i]
				#print("sum=",sum)
			#print("All I printed-=-=-=-=-=-=-=-=-=-=-=--=-=-=--=")
			R[j]=(1-eta)*sum

			#print("--j----",j,"-R[j]-",R[j])
		
		lb=np.quantile(R,alpha,axis=None, out=None, overwrite_input=False, interpolation='higher', keepdims=False)
		#print("Lower Bound:","---",lb)
		ub=np.quantile(R,1-alpha,axis=None, out=None, overwrite_input=False, interpolation='higher', keepdims=False)
		#print("Upper Bound:","---",ub)
		return lb,ub
		#plt.plot(range(0,100),R)
		#plt.show()	
		

	def four_linear_rates_calculation(self):
		temp=['tpr','tnr','ppv','npv']
		warn_time=0
		detect_time=0
		N=np.zeros(4,dtype=int)
		warn_bd_lb=np.zeros(4,dtype=float)
		warn_bd_ub=np.zeros(4,dtype=float)
		detect_bd_lb=np.zeros(4,dtype=float)
		detect_bd_ub=np.zeros(4,dtype=float)
		self.drift=[]
		#CL=HoeffdingTree()
		#nn=PerceptronMask(penalty=None, alpha=0.0001, fit_intercept=True, max_iter=None, tol=None, shuffle=True, verbose=0, eta0=1.0, n_jobs=None, random_state=0, early_stopping=False, validation_fraction=0.1, n_iter_no_change=5, class_weight=None, warm_start=False, n_iter=None)
		CL=NaiveBayes()
		#CL = KNN(n_neighbors=8, max_window_size=2000, leaf_size=40)
		#ht.fit(self.X_review_dtm1.toarray(),self.review_sentiment_part1)
		#clf = SVC(C=1.0, kernel='rbf', degree=3, gamma='scale', coef0=0.0, shrinking=True, probability=False, tol=0.001, cache_size=200, class_weight=None, verbose=False, max_iter=-1, decision_function_shape='ovr',  random_state=None)
		CL.fit(self.X_review_dtm1.toarray(),self.review_sentiment_part1)
		self.aee=MyAdaptiveEnsembleClassifier(n_estimators=20, base_estimator=CL, beta=0.4, gamma=0.6, pruning='weakest')
		self.aee.fit(self.X_review_dtm1.toarray(),self.review_sentiment_part1,classes=[0,1], sample_weight=None)
		print('creation of additive expert ensemble (aee) done with NaiveBayes as base classifier')
		for x in range(0,4):
			self.R[0][x]=0.0
			self.P[0][x]=0.0
		print("initializing C")
		for x in range(0,2):
			for n in range(0,2):
				self.C[0][x][n]=1
				self.C_total[x][n]=1
				#print(x,",",n,":",self.C[0][x][n])
		for t in range(1,self.iteration):
			print("iteration no: ",t)
			sample=self.ds.next_sample()
			self.y[t]=sample[1]
			self.y_cap[t]=self.aee.predict(sample[0])
			for x in range(0,2):
				for n in range(0,2):
					self.C[t][x][n]=self.C[t-1][x][n]
					self.C_total[t][x][n]=self.C_total[t-1][x][n]
			print("y_cap=",self.y_cap[t],'y=',self.y[t])
			self.C[t][self.y_cap[t]][self.y[t]]=self.C[t-1][self.y_cap[t]][self.y[t]]+1	
			self.C_total[t][self.y_cap[t]][self.y[t]]=self.C_total[t-1][self.y_cap[t]][self.y[t]]+1
			'''print('printing C')
			for x in range(0,2):
				for y in range(0,2):
					print(x,",",y,":",self.C[t][x][y])'''
			for x in self.astrick:
				
				if((self.y[t]==1)and (x==self.tpr)):
					if(self.y[t]==self.y_cap[t]):
						self.R[t][x]=self.eta[x]*self.R[t-1][x]+(1-self.eta[x])
					else:
						self.R[t][x]=self.eta[x]*self.R[t-1][x]
				elif((self.y[t]==0)and (x==self.tnr)):
					if(self.y[t]==self.y_cap[t]):
						self.R[t][x]=self.eta[x]*self.R[t-1][x]+(1-self.eta[x])
					else:
						self.R[t][x]=self.eta[x]*self.R[t-1][x]
				elif((self.y_cap[t]==1)and (x==self.ppv)):
					if(self.y[t]==self.y_cap[t]):
						self.R[t][x]=self.eta[x]*self.R[t-1][x]+(1-self.eta[x])
					else:
						self.R[t][x]=self.eta[x]*self.R[t-1][x]
				elif((self.y_cap[t]==0)and (x==self.npv)):
					if(self.y[t]==self.y_cap[t]):
						self.R[t][x]=self.eta[x]*self.R[t-1][x]+(1-self.eta[x])
					else:
						self.R[t][x]=self.eta[x]*self.R[t-1][x]
				else:
					self.R[t][x]=self.R[t-1][x]
					
			#printing R
			for x in self.astrick:
				#print("For ",temp[x],":")
				#print("R:",temp[x],"::",self.R[t][x])
					
				if x in [self.tpr, self.tnr]:
					if x==self.tpr:
						N[x]=self.C[t][0][1]+self.C[t][1][1]
						#print("N:",temp[x],"::",N[x])
						self.P[t][x]=(self.C[t][1][1])/N[x]
						#print("P:",t,temp[x],"::",self.P[t][x])
					else:
						N[x]=self.C[t][0][0]+self.C[t][1][0]
						#print("N:",temp[x],"::",N[x])
						self.P[t][x]=(self.C[t][0][0])/N[x]
						#print("P:",t,temp[x],"::",self.P[t][x])
				else:
					if x==self.ppv:
						N[x]=self.C[t][1][0]+self.C[t][1][1]  
						#print("N:",temp[x],"::",N[x])
						self.P[t][x]=self.C[t][1][1]/N[x]
						#print("P:",t,temp[x],"::",self.P[t][x])
					else:
						N[x]=self.C[t][0][0]+self.C[t][0][1]
						#print("N:",temp[x],"::",N[x])
						self.P[t][x]=self.C[t][0][0]/N[x]
						#print("P:",t,temp[x],"::",self.P[t][x])
				#print("P:",temp[x],"::",self.P[t][x])
				temp2=self.P[t][x]
				#print("for ",x)
				#print("P:",self.P[t][x],"eta:",self.eta[x],"N[x]",N[x])
				#print("for Warning:")
				warn_bd_lb[x],warn_bd_ub[x]=self.bound_table(temp2,self.eta[x],.3,N[x])
				#print("Warn_bd:",temp[x],"::",warn_bd[x])
				#print("for detection:")
				detect_bd_lb[x],detect_bd_ub[x]=self.bound_table(temp2,self.eta[x],.01,N[x])
				#print("detect_bd:",temp[x],"::",detect_bd[x])
				
				#------------------------------------------------------------------------------------------------------------------
				#lb_warn, ub_warn = self.bounds_table.lookup_bounds(p=p_hat, n=n, alpha=self.warn_level)
                #lb_detect, ub_detect = self.bounds_table.lookup_bounds(p=p_hat, n=n, alpha=self.detect_level)
				#------------------------------------------------------------------------------------------------------------------
			#if((self.R[t][x]>warn_bd[x] for x in self.astrick) and warn_time==0):
			#	warn_time=t
			#elif( self.R[t][x]<= warn_bd[x] for x in self.astrick):
			#	warn_time=0
			
			#for x in self.astrick:
			#	if((self.R[t][x]>warn_bd[x]) and warn_time==0):
			#		warn_time=t
			#		break
			#	elif(self.R[t][x]<=warn_bd[x]):
			#		warn_time=0
			
			temp3=0
			for x in self.astrick:
				if(self.R[t][x]>warn_bd_ub[x]): #warn_bd_lb[x]>self.R[t][x]) or
					print('at warning level: R:',self.R[t][x],'warn_bd_lb:',warn_bd_lb[x], 'warn_bd_ub:',warn_bd_ub[x])
					temp3=1
					if(warn_time==0):
						warn_time=t
						break;
						
			if temp3==0:
				warn_time=0
			
			#for x in self.astrick:
				#print("check for detection: R:", self.R[t][x], "detect_bd_lb:", detect_bd_lb[x]," detect_bd_ub: ", detect_bd_ub[x])
			for x in self.astrick:
				if((self.R[t][x]>detect_bd_ub[x])):   #(detect_bd_lb[x]>self.R[t][x])or
					#print('at detect level: R',self.R[t][x],'detect_bd_lb',detect_bd_lb[x], 'detect_bd_ub',detect_bd_ub[x])
					self.count=self.count+1
					detect_time=t
					print("Warn Time:",warn_time,"   Detect Time:",detect_time)
					self.drift.append(detect_time)
					new_warn_time=warn_time
					if(detect_time-warn_time)<50:
						add_data=detect_time-50
						if add_data<0:
							new_warn_time=0
						else:
							new_warn_time=add_data
					#print("new_warn_time: ",new_warn_time)	
					X_retrain_data=self.a[new_warn_time:detect_time]
					y_retrain_data=self.tar[new_warn_time:detect_time]
					new_exp=self.aee._construct_new_expert(weight= self.aee.get_ensemble_weight()*0.6)
					new_exp.estimator.fit(X_retrain_data,y_retrain_data)
					#self.aee._add_expert( new_exp=self.aee._construct_new_expert(weight= self.aee.get_ensemble_weight()*0.1))
					#self.aee.partial_fit(X_retrain_data,y_retrain_data)
					warn_time=0
					self.aee._add_expert( new_exp)
					print("Classifier's Info: ", self.aee.get_params(deep=True))
					#reset R, P, C
					for x in range(0,4):
						self.R[t][x]=0.5
						self.P[t][x]=0.5
					for x in range(0,2):
						for n in range(0,2):
							self.C[t][x][n]=1
					break
			print("Count:",self.count)
		self.no_of_drifts=self.count
				
				
				
				
				
				
				
	
	#creating stream of text data
	def create_stream(self):
		#Reading reviews from json file
		reviews = []
		for line in open('Cell_Phones_and_Accessories_5.json', 'r'):
			reviews.append(json.loads(line))
		
		#extracting reviewText and review_star 
		review_text=[]
		review_star=[]
		
		for l in range(0,len(reviews)):
			review_text.append(reviews[l]['reviewText'])
			review_star.append(reviews[l]['overall'])
		
		#creating dataset with 23000 reviews
		review_set=[]
		review_star_set=[]
		c1=c2=c3=c4=c5=0
		i=5
		for l in range(0,len(reviews)):
			if(reviews[l]['overall']==5 and c5<5000 and i>2):
				review_set.append(reviews[l]['reviewText'])
				review_star_set.append(reviews[l]['overall'])
				c5=c5+1
				i=i-1
			if(reviews[l]['overall']==4 and c4<5000 and i>2):
				review_set.append(reviews[l]['reviewText'])
				review_star_set.append(reviews[l]['overall'])
				c4=c4+1
				i=2
			if(reviews[l]['overall']==3 and c3<3000 and i<=2):
				review_set.append(reviews[l]['reviewText'])
				review_star_set.append(reviews[l]['overall'])
				c3=c3+1
				i=i+1
			if(reviews[l]['overall']==2 and c2<5000 and i<=2):
				review_set.append(reviews[l]['reviewText'])
				review_star_set.append(reviews[l]['overall'])
				c2=c2+1
				i=i+1
			if(reviews[l]['overall']==1 and c1<5000 and i<=2):
				review_set.append(reviews[l]['reviewText'])
				review_star_set.append(reviews[l]['overall'])
				c1=c1+1
				i=5
		

		#labeling reviews on the bases of given star rating
		review_sentiment=[]
		#len(review_sentiment)
		p=0
		for l in range(0,len(review_star_set)):
   
			if review_star_set[l]==4.0 or review_star_set[l]==5.0:
        
				p=1
			else: 
				if(review_star_set[l]==3.0):
					p=0
				else:
					if(review_star_set[l]==1.0 or review_star_set[l]==2.0):
						p=0
			review_sentiment.append(p)
		
		
		self.review_text_part1=review_set[0:self.train_on]
		self.review_text_part2=review_set[self.train_on:]
		self.review_sentiment_part1=review_sentiment[0:self.train_on]
		self.review_sentiment_part2=review_sentiment[self.train_on:]
		count_1=0
		count_0=0
		for x in range(self.train_on):
			if(self.review_sentiment_part1[x]==0):
				count_0=count_0+1
			else:
				count_1=count_1+1
		print("In training:: 0:",count_0,"  1:",count_1)
		count_0=0
		count_1=0
		for x in range(self.iteration):
			if(self.review_sentiment_part2[x]==0):
				count_0=count_0+1
			else:
				count_1=count_1+1
		print("In Testing:: 0:",count_0,"  1:",count_1)
				
		
		#Creating document term matrix of the extracted review text
		vect=CountVectorizer(stop_words='english',ngram_range=(1, 2),max_features=500)
		vect.fit(review_set)
		self.X_review_dtm1=vect.transform(self.review_text_part1)
		self.X_review_dtm2=vect.transform(self.review_text_part2)
		
		#-----------????????------------
		#target=pd.DataFrame(review_sentiment)
		#X_df=pd.DataFrame(X_review_dtm)
		
		#Converting sparse matrix into dense array for use in datastream creation
		self.a=self.X_review_dtm2.toarray()
		self.tar=np.array(self.review_sentiment_part2)
		
		#creaing datastream
		self.ds=DataStream(self.a,y=self.tar)
		# preparing datastream for use
		self.ds.prepare_for_use()
		
		#testing datastream
		#print(self.ds.n_features)
	
	
	def create_stream_amazon(self):
		
		location=r'sentiment labelled sentences\amazon_cells_labelled.txt'
		df=pd.read_csv(location,sep='\t',names=('Sentence','label'))
		simple_Train=df['Sentence'].tolist()
		Test=df['label'].tolist()
		print(type(simple_Train))
		print(type(Test))
		
		Train_data=simple_Train[0:300]
		Test_data=simple_Train[300:]
		Train_label=Test[0:300]
		Test_label=Test[300:]
		self.review_sentiment_part1=Test[0:300]
		
		#Creating document term matrix of the extracted review text
		vect=CountVectorizer(stop_words='english',ngram_range=(1, 2),max_features=500)
		vect.fit(Train_data)
		self.X_review_dtm1=vect.transform(Train_data)
		self.X_review_dtm2=vect.transform(Test_data)
		
		#Converting sparse matrix into dense array for use in datastream creation
		self.a=self.X_review_dtm2.toarray()
		self.tar=np.array(Test_label)
		
		#creaing datastream
		self.ds=DataStream(self.a,y=self.tar)
		# preparing datastream for use
		self.ds.prepare_for_use()
		print(len(Train_data))
		print(len(Test_data))
		print(len(Train_label))
		print(len(Test_label))
		
		print(df.head())
		
	def create_stream_imdb(self):
		
		location=r'sentiment labelled sentences\imdb_labelled.txt'
		df=pd.read_csv(location,sep='\t',names=('Sentence','label'))
		#print(df[855:860])
		simple_Train=df['Sentence'].tolist()
		Test=df['label'].tolist()
		print(len(simple_Train))
		print(len(Test))
		
		Train_data=simple_Train[0:700]
		Test_data=simple_Train[700:]
		Train_label=Test[0:700]
		Test_label=Test[700:]
		self.review_sentiment_part1=Test[0:700]
		
		#Creating document term matrix of the extracted review text
		vect=CountVectorizer(stop_words='english',ngram_range=(1, 2),max_features=500)
		vect.fit(Train_data)
		self.X_review_dtm1=vect.transform(Train_data)
		self.X_review_dtm2=vect.transform(Test_data)
		
		#Converting sparse matrix into dense array for use in datastream creation
		self.a=self.X_review_dtm2.toarray()
		self.tar=np.array(Test_label)
		
		#creaing datastream
		self.ds=DataStream(self.a,y=self.tar)
		# preparing datastream for use
		self.ds.prepare_for_use()
		print(len(Train_data))
		print(len(Test_data))
		print(len(Train_label))
		print(len(Test_label))
	
	def create_stream_yelp(self):
		
		location=r'sentiment labelled sentences\yelp_labelled.txt'
		df=pd.read_csv(location,sep='\t',names=('Sentence','label'))
		#print(df[855:860])
		simple_Train=df['Sentence'].tolist()
		Test=df['label'].tolist()
		print(len(simple_Train))
		print(len(Test))
		
		Train_data=simple_Train[0:700]
		Test_data=simple_Train[700:]
		Train_label=Test[0:700]
		Test_label=Test[700:]
		self.review_sentiment_part1=Test[0:700]
		
		#Creating document term matrix of the extracted review text
		vect=CountVectorizer(stop_words='english',ngram_range=(1, 2),max_features=500)
		vect.fit(Train_data)
		self.X_review_dtm1=vect.transform(Train_data)
		self.X_review_dtm2=vect.transform(Test_data)
		
		#Converting sparse matrix into dense array for use in datastream creation
		self.a=self.X_review_dtm2.toarray()
		self.tar=np.array(Test_label)
		
		#creaing datastream
		self.ds=DataStream(self.a,y=self.tar)
		# preparing datastream for use
		self.ds.prepare_for_use()
		print(len(Train_data))
		print(len(Test_data))
		print(len(Train_label))
		print(len(Test_label))
		
		print(df.head())	
	def create_stream_mixed(self):
		
		location=r'sentiment labelled sentences\My_data.txt'
		df=pd.read_csv(location,sep='\t',names=('Sentence','label'))
		simple_Train=df['Sentence'].tolist()
		Test=df['label'].tolist()
		
		print(len(simple_Train))
		print(len(Test))
		
		Train_data=simple_Train[0:600]
		Test_data=simple_Train[600:]
		Train_label=Test[0:600]
		Test_label=Test[600:]
		self.review_sentiment_part1=Test[0:600]
		
		#Creating document term matrix of the extracted review text
		vect=CountVectorizer(stop_words='english',ngram_range=(1, 2),max_features=500)
		vect.fit(Train_data)
		self.X_review_dtm1=vect.transform(Train_data)
		self.X_review_dtm2=vect.transform(Test_data)
		
		#Converting sparse matrix into dense array for use in datastream creation
		self.a=self.X_review_dtm2.toarray()
		self.tar=np.array(Test_label)
		
		#creaing datastream
		self.ds=DataStream(self.a,y=self.tar)
		# preparing datastream for use
		self.ds.prepare_for_use()
		print(len(Train_data))
		print(len(Test_data))
		print(len(Train_label))
		print(len(Test_label))
		
		print(df.head())	
	
	def DDM_detection(self):
		warn_time=0
		detect_time=0
		drift_count=0
		correct=0
		incorrect=0
		CL = KNN(n_neighbors=8, max_window_size=2000, leaf_size=40)
		#CL=NaiveBayes()
		#CL=HoeffdingTree()
		CL.fit(self.X_review_dtm1.toarray(),self.review_sentiment_part1)
		self.aee=MyAdditiveExpertEnsemble(n_estimators=20, base_estimator=CL, beta=0.5, gamma=0.2, pruning='weakest')
		self.aee.fit(self.X_review_dtm1.toarray(),self.review_sentiment_part1,classes=[0,1], sample_weight=None)
		ddm = DDM(min_num_instances=30, warning_level=2.0, out_control_level=3.0)
		for i in range(self.iteration):
			print("iteration no: ",i)
			sample=self.ds.next_sample()
			self.y[i]=sample[1]
			self.y_cap[i]=self.aee.predict(sample[0])
			if(self.y[i]==self.y_cap[i]):
				pred=0
				correct=correct+1
			else:
				pred=1
				incorrect=incorrect+1
			ddm.add_element(pred)
			if ddm.detected_warning_zone() and warn_time==0:
				print('Warning zone has been detected in data:  - of index: ' + str(i))
				warn_time=i
			
			if ddm.detected_change():
				drift_count=drift_count+1
				print('Change has been detected in data:  - of index: ' + str(i))
				detect_time=i
				print("Warn Time:",warn_time,"   Detect Time:",detect_time)
				X_retrain_data=self.a[warn_time:detect_time]
				y_retrain_data=self.tar[warn_time:detect_time]
				self.aee._add_expert( new_exp=self.aee._construct_new_expert(weight= self.aee.get_ensemble_weight()*0.2))
				self.aee.partial_fit(X_retrain_data,y_retrain_data)
				print("Classifier's Info: ", self.aee.get_params(deep=True))
				warn_time=0
		accuracy=(correct/(correct+incorrect))*100;
		print("Accuracy:",accuracy)
		#self.no_of_drifts=drift_count
		print("Total number of Drift: ",drift_count)
			
	def EDDM_detection(self):
		warn_time=0
		detect_time=0
		drift_count=0
		correct=0
		incorrect=0
		CL = KNN(n_neighbors=8, max_window_size=2000, leaf_size=40)
		#CL=NaiveBayes()
		#CL=HoeffdingTree()
		#nb.fit(self.X_review_dtm1.toarray(),self.review_sentiment_part1)
		self.aee=MyAdditiveExpertEnsemble(n_estimators=2, base_estimator=CL, beta=0.5, gamma=0.2, pruning='weakest')
		self.aee.fit(self.X_review_dtm1.toarray(),self.review_sentiment_part1 ,  classes=[0,1], sample_weight=None)
		eddm = EDDM()
		for i in range(self.iteration):
			print("iteration no: ",i)
			sample=self.ds.next_sample()
			self.y[i]=sample[1]
			self.y_cap[i]=self.aee.predict(sample[0])
			if(self.y[i]==self.y_cap[i]):
				pred=0
				correct=correct+1
			else:
				pred=1
				incorrect=incorrect+1
			eddm.add_element(pred)
			if eddm.detected_warning_zone() and warn_time==0:
				print('Warning zone has been detected in data:  - of index: ' + str(i))
				warn_time=i
			
			if eddm.detected_change():
				drift_count=drift_count+1
				print('Change has been detected in data:  - of index: ' + str(i))
				detect_time=i
				print("Warn Time:",warn_time,"   Detect Time:",detect_time)
				X_retrain_data=self.a[warn_time:detect_time]
				y_retrain_data=self.tar[warn_time:detect_time]
				self.aee._add_expert( new_exp=self.aee._construct_new_expert(weight= self.aee.get_ensemble_weight()*0.2))
				self.aee.partial_fit(X_retrain_data,y_retrain_data)
				print("Classifier's Info: ", self.aee.get_params(deep=True))
				warn_time=0
		accuracy=(correct/(correct+incorrect))*100;
		print("Accuracy:",accuracy)
		#self.no_of_drifts=drift_count
		print("Total number of Drift: ",drift_count)
	
	def page_hinkley_detection(self):
		warn_time=0
		detect_time=0
		drift_count=0
		correct=0
		incorrect=0
		nb=NaiveBayes()
		nb.fit(self.X_review_dtm1.toarray(),self.review_sentiment_part1)
		self.aee=MyAdditiveExpertEnsemble(n_estimators=2,base_estimator=nb, beta=0.4, gamma=0.6, pruning='oldest')
		self.aee.fit(self.X_review_dtm1.toarray(),self.review_sentiment_part1,classes=[0,1], sample_weight=None)
		ph = PageHinkley()
		for i in range(self.iteration):
			print("iteration no: ",i)
			sample=self.ds.next_sample()
			self.y[i]=sample[1]
			self.y_cap[i]=self.aee.predict(sample[0])
			print("y_cap=",self.y_cap[i],'y=',self.y[i])
			if(self.y[i]==self.y_cap[i]):
				pred=0
				correct=correct+1
			else:
				pred=1
				incorrect=incorrect+1
			ph.add_element(pred)
			'''
			if ddm.detected_warning_zone() and warn_time==0:
				print('Warning zone has been detected in data:  - of index: ' + str(i))
				warn_time=i
			'''
			if ph.detected_change():
				drift_count=drift_count+1
				print('Change has been detected in data:  - of index: ' + str(i))
				detect_time=i
				warn_time=detect_time-30
				print("Warn Time:",warn_time,"   Detect Time:",detect_time)
				X_retrain_data=self.a[warn_time:detect_time]
				y_retrain_data=self.tar[warn_time:detect_time]
				self.aee._add_expert( new_exp=self.aee._construct_new_expert(weight= self.aee.get_ensemble_weight()*0.2))
				self.aee.partial_fit(X_retrain_data,y_retrain_data)
				print("Classifier's Info: ", self.aee.get_params(deep=True))
				warn_time=0
		accuracy=(correct/(correct+incorrect))*100;
		print("Accuracy:",accuracy)
		#self.no_of_drifts=drift_count
		print("Total number of Drift: ",drift_count)
	
	
	def print_prediction(self):
		correct=0
		incorrect=0
		acc_list=np.empty(self.iteration)
		print("Printing Confusion Matrix: ")
		for x in range(0,2):
				for y in range(0,2):
					print(x,",",y,":",self.C_total[self.iteration-1][x][y])
		for x in range(1,self.iteration):
			if(self.y[x]==self.y_cap[x]):
				correct=correct+1
			else:
				incorrect=incorrect+1
				
		accuracy=(correct/(correct+incorrect))*100;
		print("Accuracy:",accuracy)
		print("Total no of drifts: ",self.no_of_drifts)
		list_iter=np.arange(0,self.iteration,1)
		for x in range(0,self.iteration):
			tn=self.C_total[x][0][0]
			tp=self.C_total[x][1][1]
			fn=self.C_total[x][0][1]
			fp=self.C_total[x][1][0]
			acc_list[x]= ((tp+tn)/(tp+tn+fp+fn))
			
		sns.set_style("whitegrid")
		plt.xlabel("Data sample")
		plt.ylabel("Accuracy")
		plt.title('Accuracy at each data sample')
		#plt.axis([0,350,0,1.0])
		plt.plot(list_iter,acc_list, '-bD', markevery=self.drift)
		#plt.scatter(self.drift,list_iter)
		plt.draw()
		plt.show()
			
	def ozabagging_detection(self):
		#CL=HoeffdingTree()
		CL=NaiveBayes()
		correct=0
		incorrect=0
		#CL=KNN(n_neighbors=8, max_window_size=2000, leaf_size=30)
		clf = OzaBaggingADWINClassifier(base_estimator=CL,n_estimators=10)
		clf.fit(self.X_review_dtm1.toarray(),self.review_sentiment_part1,classes=[0,1], sample_weight=None)
		for i in range(self.iteration):
			#print("iteration no: ",i)
			sample=self.ds.next_sample()
			self.y[i]=sample[1]
			self.y_cap[i]=clf.predict(sample[0])
			#clf = clf.partial_fit(sample[0], sample[1], classes=[0,1])
			#print("y_cap=",self.y_cap[i],'y=',self.y[i])
			if(self.y[i]==self.y_cap[i]):
				pred=0
				correct=correct+1
			else:
				pred=1
				incorrect=incorrect+1
		accuracy=(correct/(correct+incorrect));
		print("Accuracy:",accuracy)
		
	def knnAdwin_detection(self):
		#CL=HoeffdingTree()
		#CL=NaiveBayes()
		correct=0
		incorrect=0
		#CL=KNN(n_neighbors=8, max_window_size=2000, leaf_size=30)
		clf = KNNADWINClassifier(n_neighbors=8, leaf_size=40, max_window_size=1000)
		clf.fit(self.X_review_dtm1.toarray(),self.review_sentiment_part1,classes=[0,1], sample_weight=None)
		for i in range(self.iteration):
			#print("iteration no: ",i)
			sample=self.ds.next_sample()
			self.y[i]=sample[1]
			self.y_cap[i]=clf.predict(sample[0])
			#clf = clf.partial_fit(sample[0], sample[1], classes=[0,1])
			#print("y_cap=",self.y_cap[i],'y=',self.y[i])
			if(self.y[i]==self.y_cap[i]):
				pred=0
				correct=correct+1
			else:
				pred=1
				incorrect=incorrect+1
		accuracy=(correct/(correct+incorrect));
		print("Accuracy:",accuracy)
	def AWE_prediction(self):
		correct=0
		incorrect=0
		#CL=HoeffdingTree()
		CL=NaiveBayes()
		#CL=KNN(n_neighbors=8, max_window_size=2000, leaf_size=30)
		clf = AccuracyWeightedEnsembleClassifier(n_estimators=10, n_kept_estimators=30, base_estimator=CL)
		clf.fit(self.X_review_dtm1.toarray(),self.review_sentiment_part1,classes=[0,1], sample_weight=None)
		for i in range(self.iteration):
			#print("iteration no: ",i)
			sample=self.ds.next_sample()
			self.y[i]=sample[1]
			self.y_cap[i]=clf.predict(sample[0])
			#clf = clf.partial_fit(sample[0], sample[1], classes=[0,1])
			#print("y_cap=",self.y_cap[i],'y=',self.y[i])
			if(self.y[i]==self.y_cap[i]):
				pred=0
				correct=correct+1
			else:
				pred=1
				incorrect=incorrect+1
		accuracy=(correct/(correct+incorrect));
		print("Accuracy:",accuracy)
	def AEE_prediction(self):
		correct=0
		incorrect=0
		#CL=HoeffdingTree()
		#CL=NaiveBayes()
		CL=KNN(n_neighbors=8, max_window_size=2000, leaf_size=30)
		clf = AdditiveExpertEnsembleClassifier(n_estimators=5, base_estimator=CL, beta=0.8, gamma=0.1, pruning='weakest')
		clf.fit(self.X_review_dtm1.toarray(),self.review_sentiment_part1,classes=[0,1], sample_weight=None)
		for i in range(self.iteration):
			#print("iteration no: ",i)
			sample=self.ds.next_sample()
			self.y[i]=sample[1]
			self.y_cap[i]=clf.predict(sample[0])
			#clf = clf.partial_fit(sample[0], sample[1], classes=[0,1])
			#print("y_cap=",self.y_cap[i],'y=',self.y[i])
			if(self.y[i]==self.y_cap[i]):
				pred=0
				correct=correct+1
			else:
				pred=1
				incorrect=incorrect+1
		accuracy=(correct/(correct+incorrect));
		print("Accuracy:",accuracy)
	def SRP_prediction(self):
		correct=0
		incorrect=0
		#CL=HoeffdingTree()
		#CL=NaiveBayes()
		CL=KNN(n_neighbors=8, max_window_size=2000, leaf_size=30)
		
		clf = StreamingRandomPatchesClassifier(base_estimator=CL,random_state=1,n_estimators=10)
		clf.fit(self.X_review_dtm1.toarray(),self.review_sentiment_part1,classes=[0,1], sample_weight=None)
		for i in range(self.iteration):
			#print("iteration no: ",i)
			sample=self.ds.next_sample()
			self.y[i]=sample[1]
			self.y_cap[i]=clf.predict(sample[0])
			#clf = clf.partial_fit(sample[0], sample[1], classes=[0,1])
			#print("y_cap=",self.y_cap[i],'y=',self.y[i])
			if(self.y[i]==self.y_cap[i]):
				pred=0
				correct=correct+1
			else:
				pred=1
				incorrect=incorrect+1
		accuracy=(correct/(correct+incorrect));
		print("Accuracy:",accuracy)
		
	def ARF_prediction(self):
		correct=0
		incorrect=0
		#CL=HoeffdingTree()
		#CL=NaiveBayes()
		#CL=KNN(n_neighbors=8, max_window_size=2000, leaf_size=30)
		
		clf = AdaptiveRandomForestClassifier()
		clf.fit(self.X_review_dtm1.toarray(),self.review_sentiment_part1,classes=[0,1], sample_weight=None)
		for i in range(self.iteration):
			#print("iteration no: ",i)
			sample=self.ds.next_sample()
			self.y[i]=sample[1]
			self.y_cap[i]=clf.predict(sample[0])
			#clf = clf.partial_fit(sample[0], sample[1], classes=[0,1])
			#print("y_cap=",self.y_cap[i],'y=',self.y[i])
			if(self.y[i]==self.y_cap[i]):
				pred=0
				correct=correct+1
			else:
				pred=1
				incorrect=incorrect+1
		accuracy=(correct/(correct+incorrect));
		print("Accuracy:",accuracy)
	
		
		

if __name__=='__main__':
	f = open("Exp_ens_nb_Amazon_d3_e01_ub.out", 'w')
	sys.stdout = f
	start_time=time.process_time()
	print('start_time: ',start_time)
	#print('ensemble of nb, ddm, mixed')
	st=Potential_drift_detection(4)
	#st.create_stream()
	
	st.create_stream_amazon()
	#st.create_stream_imdb()
	#st.create_stream_yelp()
	#st.create_stream_mixed()
	#st.ozabagging_detection()
	#st.knnAdwin_detection()
	#st.AWE_prediction()
	#st.AEE_prediction()
	#st.SRP_prediction()
	#st.ARF_prediction()
	
	st.four_linear_rates_calculation()
	st.print_prediction()
	#st.create_stream_amazon()
	end_time=time.process_time()
	execution_time=end_time-start_time
	print("Total Execution time: ",execution_time)
	
