# Supplementary material for: Design of adaptive ensemble classifier for online sentiment analysis and opinion mining
Source: PeerJ Comput Sci. 2021 Aug 5;7:e660. doi: 10.7717/peerj-cs.660 (PMC8356659; doi:10.7717/peerj-cs.660)
Supplement: Supplemental Information 2 [file peerj-cs-07-660-s002.zip]

Archive with 5 entries (4 files):
- Dataset/sentiment labelled sentences/
- Dataset/sentiment labelled sentences/amazon_cells_labelled.txt
- Dataset/sentiment labelled sentences/imdb_labelled.txt
- Dataset/sentiment labelled sentences/My_data.txt
- Dataset/sentiment labelled sentences/yelp_labelled.txt
