# Supplementary material for: Design of adaptive ensemble classifier for online sentiment analysis and opinion mining
Source: PeerJ Comput Sci. 2021 Aug 5;7:e660. doi: 10.7717/peerj-cs.660 (PMC8356659; doi:10.7717/peerj-cs.660)
Supplement: Supplemental Information 2 [file peerj-cs-07-660-s002.zip › Dataset/sentiment labelled sentences/amazon_cells_labelled.txt]

So there is no way for me to plug it in here in the US unless I go by a converter.	0
Good case, Excellent value.	1
Great for the jawbone.	1
Tied to charger for conversations lasting more than 45 minutes.MAJOR PROBLEMS!!	0
The mic is great.	1
I have to jiggle the plug to get it to line up right to get decent volume.	0
If you have several dozen or several hundred contacts, then imagine the fun of sending each of them one by one.	0
If you are Razr owner...you must have this!	1
Needless to say, I wasted my money.	0
What a waste of money and time!.	0
And the sound quality is great.	1
He was very impressed when going from the original battery to the extended battery.	1
If the two were seperated by a mere 5+ ft I started to notice excessive static and garbled sound from the headset.	0
Very good quality though	1
The design is very odd, as the ear "clip" is not very comfortable at all.	0
Highly recommend for any one who has a blue tooth phone.	1
I advise EVERYONE DO NOT BE FOOLED!	0
So Far So Good!.	1
Works great!.	1
It clicks into place in a way that makes you wonder how long that mechanism would last.	0
I went on Motorola's website and followed all directions, but could not get it to pair again.	0
I bought this to use with my Kindle Fire and absolutely loved it!	1
The commercials are the most misleading.	0
I have yet to run this new battery below two bars and that's three days without charging.	1
I bought it for my mother and she had a problem with the battery.	0
Great Pocket PC / phone combination.	1
I've owned this phone for 7 months now and can say that it's the best mobile phone I've had.	1
I didn't think that the instructions provided were helpful to me.	0
People couldnt hear me talk and I had to pull out the earphone and talk on the phone.	0
Doesn't hold charge.	0
This is a simple little phone to use, but the breakage is unacceptible.	0
This product is ideal for people like me whose ears are very sensitive.	1
It is unusable in a moving car at freeway speed.	0
I have two more years left in this contract and I hate this phone.	0
Car charger as well as AC charger are included to make sure you never run out of juice.Highy recommended	1
You need at least 3 mins to get to your phone book from the time you first turn on the phone.Battery life is short.	0
It has kept up very well.	1
Poor Talk Time Performance.	0
The case is great and works fine with the 680.	1
worthless product.	0
It has a great camera thats 2MP, and the pics are nice and clear with great picture quality.	1
I was not impressed by this product.	0
Nice headset priced right.	1
I only hear garbage for audio.	0
Excellent bluetooth headset.	1
It has all the features I want	1
Who in their right mind is gonna buy this battery?.	0
AFTER ARGUING WITH VERIZON REGARDING THE DROPPED CALLS WE RETURNED THE PHONES AFTER TWO DAYS.	0
This case seems well made.	1
Disappointed with battery.	0
Not loud enough and doesn't turn on like it should.	0
good protection and does not make phone too bulky.	1
A usable keyboard actually turns a PDA into a real-world useful machine instead of just a neat gadget.	1
This phone is pretty sturdy and I've never had any large problems with it.	1
I love this thing!	1
Everything about it is fine and reasonable for the price i.e.	1
VERY DISAPPOINTED.	0
I even dropped this phone into a stream and it was submerged for 15 seconds and it still works great!	1
I have been very happy with the 510 and have had NO complaints from any one regarding my sound quality on their end.	1
The buttons for on and off are bad.	0
Essentially you can forget Microsoft's tech support.	0
I really recommend this faceplates since it looks very nice, elegant and cool.	1
These headphones were a great find - and I think they are perhaps the best purchase I've made in the last several years - seriously.	1
Buy a different phone - but not this.	0
You have to hold the phone at a particular angle for the other party to hear you clearly.	0
The one big drawback of the MP3 player is that the buttons on the phone's front cover that let you pause and skip songs lock out after a few seconds.	0
A week later after I activated it, it suddenly died.	0
It feels more comfortable than most headsets because I wear glasses and that gets in the way sometimes.	1
Great for iPODs too.	1
This device is great in several situations:1.)	1
Mic Doesn't work.	0
Even in my BMW 3 series which is fairly quiet, I have trouble hearing what the other person is saying.	0
Great choice!	1
Nice docking station for home or work.	1
This is a beautiful phone.	1
Love this product.	1
Do Not Buy for D807...wrongly advertised for D807.	0
This is a great little item.	1
I love this phone , It is very handy and has a lot of features .	1
I purchased this and within 2 days it was no longer working!!!!!!!!!	0
I wear it everyday and it holds up very well.	1
Not a good bargain.	0
Well packaged, arrived on time, and works as intended.	1
The battery runs down quickly.	0
This item worked great, but it broke after 6 months of use.	0
The headsets are easy to use and everyone loves them.	1
This phone works great.	1
The construction of the headsets is poor.	0
Product was excellent and works better than the verizon one and Boy was it cheaper!	1
The phone loads super!	1
For a product that costs as much as this one does, I expect it to work far better and with greater ease than this thing does.	0
Made very sturdy.	1
Worked great!.	1
The ear buds only play music in one ear.	0
Dont waste your money...	0
Will order from them again!	1
If you plan to use this in a car forget about it.	0
I found this product to be waaay too big.	0
Best I've found so far .... I've tried 2 other bluetooths and this one has the best quality (for both me and the listener) as well as ease of using.	1
I'm very disappointed with my decision.	0
Integrated seamlessly with the Motorola RAZR phone.	1
Buyer Beware, you could flush money right down the toilet.	0
Definitely a bargain.	1
The price was very good and with the free shipping and all it was a good purchase.	1
I received my supposedly new motorola 375 and apparently there was not a match between the phone and the charger.	0
Pros:-Good camera - very nice pictures , also has cool styles like black and white, and more.	1
That's a huge design flaw (unless I'm not using it correctly, which I don't think is the case).	0
I love my 350 headset.. My Jabra350 bluetooth headset is great, the reception is very good and the ear piece is a comfortable fit.	1
The camera, although rated at an impressive 1.3 megapixels, renders images that fall well below expectations of such a relatively high resolution.	0
I purcashed this for the car charger and it does not work.	0
Sound quality on both end is excellent, I use headset to call my wife and ask my wife to use headset to call me !2.	1
This phone is slim and light and the display is beautiful.	1
its a little geeky but i think thats its sex on toast and it rocks and oozes sex right down to its battery embedded sleek stylish leather case.	1
Great product, fast shipping!.	1
Absolutely great.	1
The keyboard is a nice compromise between a full QWERTY and the basic cell phone number keypad.	1
i got this phone around the end of may and i'm completely unhappy with it.	0
It is very comfortable on the ear.	1
It has been a winner for us.	1
)Setup couldn't have been simpler.	1
I've tried several different earpieces for my cell phone and this Jabra one is the first one I've found that fits my ear comfortably.	1
Could not get strong enough signal.	0
Iam very pleased with my purchase.	1
Bad Quality.	0
Gets the job done.	1
Great audio!.	1
Basically the service was very bad.	0
it did not work in my cell phone plug i am very up set with the charger!.	0
I've only had my bluetooth for a few weeks, but I really like it.	1
The BT headset was such a disapoinment.	0
It is so small and you don't even realize that it is there after a while of getting used to it.	1
The accompanied software is almost brilliant.	1
Headset works great & was packaged nicely to avoid any damage.	1
!I definitly recommend!!	1
Buyer--Be Very Careful!!!!!.	0
The majority of the Logitech earbud headsets failed.	0
Very good stuff for the price.	1
My headset works just peachy-keen.	1
In my house I was getting dropped coverage upstairs and no coverage in my basement.	0
Voice recognition is tremendous!	1
What a waste.	0
During several different 2 minute calls, I experienced 5 drops and it was in an area that had 5 bars.	0
I was not happy with this item.	0
very disappointed.	0
The phone takes FOREVER to charge like 2 to 5 hours literally.	0
I got this phone on reccomendation from a relative and I'm glad I did.	1
What a waste of time!	0
Its reception is very very poor.	0
Items stated as included from the description ARE NOT INCLUDED.	0
After 3 months, screen just went black all of a sudden.	0
I Was Hoping for More.	0
Audio Quality is poor, very poor.	0
I had absolutely no problem with this headset linking to my 8530 Blackberry Curve!	1
I know that sounds funny, but to me it seemed like sketchy technology that wouldn't work well.Well, this one works great.	1
I've bought $5 wired headphones that sound better than these.	0
This phone is very fast with sending any kind of messages and web browsing is significantly faster than previous phones i have used.	1
Nice quality build, unlike some cheap s*** out there.	1
This item is fantastic and works perfectly!	1
And I just love the colors!	1
W810i is just SUPERB.	1
All I can do is whine on the Internet, so here it goes.The more I use the thing the less I like it.	0
Great charger.	1
This is essentially a communications tool that does not communicate.	0
Works like a charm; it work the same as the one I got with the phone.	1
I still maintain that monkeys shouldn't make headphones, we just obviously don't share enough DNA to copy the design over to humans.	0
Great Value.	1
Doesn't work at all.. I bougth it for my L7c and its not working.	0
The look of it is very sharp and the screen is nice and clear, with great graphics.	1
doesn't last long.	0
One thing I hate is the mode set button at the side.	0
EXCELLENT SERVICE!!!!!!!!.	1
Thank you for wasting my money.	0
How can that be?The audio quality is poor.	0
The iGo chargers and tips are really great.	1
The file browser offers all the options that one needs.Handsfree is great.	1
Superb Phone on a Great Network.	1
I connected my wife's bluetooth,(Motorola HS850) to my phone and it worked like a charm whether the phone was in my pocket or the case.	1
I put the latest OS on it (v1.15g), and it now likes to slow to a crawl and lock up every once in a while.	0
It only recognizes the Phone as its storage device.	0
If you like a loud buzzing to override all your conversations, then this phone is for you!	0
Don't buy this product.	0
I've had this bluetoooth headset for some time now and still not comfortable with the way it fits on the ear.	0
The sound quality is good and functionality is awesome.	1
I have this phone and it is a thorn in my side, I really abhor it.	0
I recently had problems where I could not stay connected for more than 10 minutes before being disconnected.	0
Incredible!.	1
Design Flaw?.	0
Great phone!.	1
Waste of 13 bucks.	0
But when I check voice mail at night, the keypad backlight turns off a few seconds into the first message, and then I'm lost.	0
The replacement died in a few weeks.	0
Any ring tone..Overall good phone to buy..	1
Lately they have been extremely nice and helpful on the phone.	1
I have had problems wit hit dropping signal and more.	0
Not impressed.	0
Light weight, I hardly notice it is there.	1
You'll love how thin it is.	1
Bad Choice.	0
The pleather case doesn't fit.	0
useless phone, simply deaf.	0
The color is even prettier than I thought it would be, and the graphics are incredibly sharp.	1
All in all I think it was a good investment.	1
It makes very strange ticking noises before it ends the call.	0
The best electronics of the available FM Transmitters.	1
Battery lasts only a few hours.	0
great headset, very impressed - H500.	1
The "1.2" mega pixel camera, being a part of a phone, is reasonably good7.	1
I've had this for nearly 2 years and it has worked great for me.	1
Good transmit audio.	1
We are sending it back.	0
I did not bother contacting the company for few dollar product but I learned the lesson that I should not have bought this form online anyway.	0
If you hate earbugs, avoid this phone by all means.	0
Great price also!	1
The range is very decent, I've been able to roam around my house with the phone in the living room with no reception/sound quality issues.	1
fast service.	1
I would highly recommend this.	1
I would recommend this.	1
I also didn't like the "on" button, it felt like it would crack with use.	0
WORST PHONE EVER.	0
I'm still infatuated with this phone.	1
Freezes frequently4.	0
It's kind of embarrassing to use because of how it looks and mostly it's embarrassing how child-like the company is.	0
Simple, lightweight and great fit.	1
All in all, I'd expected a better consumer experience from Motorola.	0
There's a horrible tick sound in the background on all my calls that I have never experienced before.	0
These are certainly very comfortable and functionality is decent.	1
I usually don't like headbands but this one is very lightweight & doesn't mess up my hair.	1
I'm a bit disappointed.	0
I have had this phone for over a year now, and I will tell you, its not that great.	0
I ordered this for sony Ericsson W810i but I think it only worked once (thats when I first used it).	0
The battery is completely useless to me.	0
What a big waste of time.	0
Don't waste your $$$ on this one.	0
Great sound and service.	1
Really pleased with this product so far.	1
One of my favorite purchases ever.	1
best bluetooth on the market.	1
Authentic leather with nice shine and comfort .I recommend you this case !!	1
I was very excited to get this headset because I thought it was really cute.	1
Do not make the same mistake as me.	0
Big Disappointment with calendar sync.	0
the phone was unusable and was not new.	0
Worst Customer Service Ever.	0
No additional ear gels provided, and no instructions whatsoever.	0
It defeats the purpose of a bluetooth headset.	0
Worth every penny.	1
Excellent wallet type phone case.	1
Nice headphones for the price and they work great!	1
Internet is excrutiatingly slow.	0
It is very comfortable to wear as well, which is probably the most important aspect about using a case.	1
It's fits like a glove and is strong, secure, and durable.	1
O my gosh the best phone I have ever had.	1
It's very attractive and appears to be of good quality.	1
I love all the features and form factor.	1
This product had a strong rubber/petroleum smell that was unbearable after a while and caused me to return it	0
poor quality and service.	0
The cable looks so thin and flimsy, it is scary.	0
Great Earpiece.	1
Excellent hands free tool.	1
Great for using with your home stereo.	1
Good product - incredible value.	1
Only had this a month but it's worked flawlessly so far.	1
Works great.	1
Absolutel junk.	0
THAT one didn't work either.	0
Battery life is real good.	1
Returned 8 hours later.	0
It's a great item.	1
Don't waste your money!.	0
Love this headset!	1
Not only will it drain your player, but may also potentially fry it.	0
Worked perfectly!	1
Unreliable - I'm giving up.	0
I gave it 5 stars because of the sound quality.	1
Avoid this one if you can.	0
Reversible plug works great.	1
I wasted my little money with this earpiece.	0
Very good phone.	1
Best of all is the rotating feature, very helpful.	1
Comfort for our whole family.	1
Good product, good seller.	1
I love this bluetooth!	1
First of all, it doesn't wear well.	0
I am very impressed with this headset from Plantronics.	1
I got it because it was so small and adorable.	1
Great phone!.	1
I wouldn't recommend buying this product.	0
Piece of Junk.	0
Poorly contstruct hinge.	0
This item is great, installed it, let it charged up overnite and it has been working good every since with no problems	1
Great Phone.	1
Don't buy it.	0
Excellent Phone.	1
DO NOT PURCHASE THIS PHONE.	0
The voice recognition thru the handset is excellent.	1
This is hands down the best phone I've ever had.	1
Works great, when my cat attacked the phone he scratched the protective strip instead of destroying the screen.	1
This one works and was priced right.	1
Customer service was terrible.	0
Battery life still not long enough in Motorola Razor V3i.	0
Sending it back.	0
Now I know that I made a wise decision.	1
Someone shouldve invented this sooner.	1
Good price.	1
Everything worked on the first try.The device was certainly engineered in a clever way and the construction feels good.	1
I received it quickly and it works great!!	1
Has been working great.	1
As many people complained, I found this headset's microphone was very weak.	0
My 5-year old Nokia 2160 from Tracfone holds the charge a lot better than this.	0
They do not care about the consumer one bit.	0
This is a good battery, and it got here really fast.	1
The instruction manual is lacking.	0
Also its slim enough to fit into my alarm clock docking station without removing the case.	1
Phone now holds charge like it did when it was new.	1
The battery is unreliable as well as the service use antena.	0
It's uncomfortable and the sound quality is quite poor compared with the phone (Razr) or with my previous wired headset (that plugged into an LG).	0
We have gotten a lot of compliments on it.	1
This is definitely a must have if your state does not allow cell phone usage while driving.	1
I want my money back.	0
I love this device.	1
I am also very happy with the price.	1
I ordered this product first and was unhappy with it immediately.	0
The Ngage is still lacking in earbuds.	0
I was able to do voice dialing in the car with no problem.	1
I have 2-3 bars on my cell phone when I am home, but you cant not hear anything.	0
good item, low price.	1
However-the riingtones are not the best, and neither are the games.	0
The plug did not work very well.	0
AMAZON SUCKS.	0
Rip off---- Over charge shipping.	0
VERY comfortable.	1
The battery is working well as a replacement for the original that came with the phone over 2 years ago.	1
The reception is excellent!	1
It fits comfortably in either ear, the sound is clear and loud, and the charge lasts a couple of days.	1
very clear, quality sound and you don't have to mess with the sound on your iPod since you have the sound buttons on the headset.	1
1. long lasting battery (you don't have to recharge it as frequentyly as some of the flip phones)2.	0
Obviously there is a problem with the adhesive.	0
Very disappointing.	0
It was an inexpensive piece, but I would still have expected better quality.	0
It is practically useless and did not add any kind of boost to my reception after I bought it.	0
Excellent sound quality.	1
Was not happy.	0
A PIECE OF JUNK THAT BROKE AFTER BEING ON MY PHONE FOR 2 DAYS!!!	0
New Battery works great in phone.	1
Worst customer service.	0
I've dropped my phone more times than I can say, even on concrete and my phone is still great (knock on wood!).	1
Reception is terrible and full of static.	0
Good audio quality.	1
This little device has transformed my organizational capability and made my life a whole lot easier.	1
I was sitting in my vehicle, with the cradle on my belt, and the headset lost signal.	0
Were JERKS on the phone.	0
Works like a charm.. Works as advertised.	1
Comfortable, Nice Range, Good Battery Life.	1
Their network coverage in Los Angeles is horrible.	0
Excellent starter wireless headset.	0
The loudspeaker option is great, the bumpers with the lights is very ... appealing.	0
The only thing that I think could improve is the sound leaks out from the headset.	0
First off the reception sucks, I have never had more than 2 bars, ever.	0
The phone gets EXTREMELY HOT!	0
The microphone also works well, but (according to people I have called) it applifies everything.	1
Nice design and quality.	1
Also, if your phone is dropped, this case is not going to save it, specially when dropped face down.	0
It is light, easy to use, and has very clear reception and transmission.	1
bad fit, way too big.	0
It definitely was not as good as my S11.	1
awesome device.	1
Waste of money.	0
I had ordered a motorola data cable, got a very well finished and working product.	1
Love This Phone.	1
I was looking for this headset for a long time and now that I've got it I couldn't be happier.	1
I'll be drivng along, and my headset starts ringing for no reason.	0
Display is excellent and camera is as good as any from that year.	1
Battery life is also great!	1
The worst phone I've ever had.... Only had it for a few months.	0
Not a good item.. It worked for a while then started having problems in my auto reverse tape player.	0
This is so embarassing and also my ears hurt if I try to push the ear plug into my ear.	0
Protects the phone on all sides.	1
This is a VERY average phone with bad battery life that operates on a weak network.	0
Clear Skype Calls, Long Battery Life, Long Range.	1
Soyo technology sucks.	0
Great Hands Free Device.	1
you can even take self portraits with the outside (exterior) display, very cool.	1
Same problem as others have mentioned.	0
After trying many many handsfree gadgets this is the one that finally works well.	1
Magical Help.	1
The worst piece of crap ever along with the Verizon customer service.	0
Poor sound quality.	0
The best phone in market :).	1
It worked very well.	1
The company shipped my product very promptly and it works well.	1
Exactly what I wanted.	1
The picture resolution is far below what other comparably-priced phones are offering today.	0
This is a great deal.	1
Excellent product, I am very satisfied with the purchase.	1
I highly recommend these and encourage people to give them a try.	1
Better than you'd expect.	1
Using all earpieces, left or right, this thing will not stay on my ear.	0
Great product and price.	1
Sounds good reasonably priced and effective, Its that simple !	1
Still Waiting...... I'm sure this item would work well.. if I ever recieve it!	0
what a disappointment	0
Very prompt service.	1
Excellent product for the price.	1
Very pleased with this headset.	1
don't waste your money and time.	0
I especially love the long battery life.	1
It's so stupid to have to keep buying new chargers, car chargers, cradles, headphones and car kits every time a new phone comes out.	0
Works great.	1
Plantronics Bluetooth Excelent Buy.	1
I came over from Verizon because cingulair has nicer cell phones.... the first thing I noticed was the really bad service.	0
I'll be looking for a new earpiece.	0
I highly recommend this device to everyone!	1
Jawbone Era is awesome too!	1
We received a WHITE colored battery that goes DEAD after a couple hoursTHe original used to last a week - but still lasts longer than thereplacement	0
After a year the battery went completely dead on my headset.	0
I have used several phone in two years, but this one is the best.	1
An Awesome New Look For Fall 2000!.	1
This is the first phone I've had that has been so cheaply made.	0
Att is not clear, sound is very distorted and you have to yell when you talk.	0
The plastic breaks really easy on this clip.	0
Price is good too.	1
Don't make the same mistake I did.	0
Oh and I forgot to also mention the weird color effect it has on your phone.	0
I'm using it with an iriver SPINN (with case) and it fits fine.	1
Also the area where my unit broke).- I'm not too fond of the magnetic strap.	0
Overall, I am psyched to have a phone which has all my appointments and contacts in and gets great reception.	1
every thing on phone work perfectly, she like it.	1
Another note about this phone's appearance is that it really looks rather bland, especially in the all black model.	0
IT'S REALLY EASY.	1
My Sanyo has survived dozens of drops on blacktop without ill effect.	1
Fantastic earphones.	1
It finds my cell phone right away when I enter the car.	1
Low Quality.	0
I highly recommend this modest priced cellular phone.	1
But it does get better reception and clarity than any phone I've had before.	1
Warning - Stay away.	0
I wish I could return the unit and get back my money.	0
Awsome Device Works Great!!.	1
I used to talk on it for 1 - 1 1/2 hours and the battery would be literally drained and dying.	0
If you don't find it, too bad, as again the unit comes with one earpad only.I would not recommend this to anyone.	0
Very Displeased.	0
I might have gotten a defect, but I would not risk buying it again because of the built quality alone.	0
They made this case too small and is very difficult to install.	0
Restored my phone to like new performance.	1
I would recommend purchasing the Jabra JX-10 series 2 which works flawlessly with my Moto Q, go figure.	1
I searched the Internet, and found this one to be the best value.	1
Does not fit.	0
Very happy with this product.	1
The screen size is big, key pad lit well enough, and the camera quality is excellent for a camera phone.	1
There's really nothing bad I can say about this headset.	0
i'm glad i found this product on amazon it is hard to find, it wasn't high priced.	1
Portable and it works.	1
My colleague & I now get great reception.A little expensive, but performance is great.	1
I even fully charged it before I went to bed and turned off blue tooth and wi-fi and noticed that it only had 20 % left in the morning.	0
I've also had problems with the phone reading the memory card in which I always turn it on and then off again.	0
Not good when wearing a hat or sunglasses.	0
Timely shipment and quality product.	1
Nice solid keyboard.	1
Very well made and fits my Surefire GX2 perfectly.	1
Horrible phone.	0
BT50 battery junk!.	0
We would recommend these to others.	1
Cant get the software to work with my computer.	0
Disappointed!.	0
poor voice clarity.	0
The battery works great!	1
No buyers remorse on this one!.	0
Very disappointed in AccessoryOne.	0
I find this inexcusable and so will probably be returning this phone and perhaps changing carriers.	0
Looks great and is strong."	1
I have had TMobile service for 2 or 3 years now, and I am pretty happy with it.	1
The update procedure is difficult and cumbersome.	0
Disappointment.. I hate anything that goes in my ear.	0
Great software for Motorolas.	1
The delivery was on time.	1
Very easy to use.	1
Uncomfortable In the Ear, Don't use with LG VX9900 (EnV).	0
The volume switch rocketed out of the unit to a destination unknown.	0
It holds a charge for a long time, is reasonably comfortable under long-wearing conditions and the quality of sound is tremendous.	1
I'd like to return it.	0
The keyboard is really worthwhile in usefulness and is sturdy enough I don't expect any problems.	1
Verizon's bills, however, are difficult to understand even though their pricing plans are simple.	0
After charging overnight, these batteries work great.	1
You won't regret it!	1
I love this phone!.	1
A Disappointment.	0
Its not user friendly.	0
Unfortunately the ability to actually know you are receiving a call is a rather important feature and this phone is pitiful in that respect.	0
Then I exchanged for the same phone, even that had the same problem.	0
This results in the phone being either stuck at max volume or mute.	0
This PDA rocks.	1
It is super charged up for use as a small hybrid palmtop/camera/cellphone, and excels in those roles.	1
I would definitely recommend the Jabra BT250v for those who are looking for comfort, clarity and a great price!	1
I had Verizon 2 years ago and really liked their service.	1
Pretty piece of junk.	0
Plug was the wrong size.	0
Works as described.	1
Save your money.... I've had this item for 11 months now.	0
Bad Purchase.	0
WELL IM SATISFIED.	1
The bose noise cancelling is amazing, which is very important for a NYC commuter.	1
This battery is an excellent bargain!	1
Defective crap.	0
I would have given no star if I was able.	0
I wear glasses and it fits fine with them.	1
The sound quality for the device is unacceptable.Unless you are in a really quiet area, you almost hear nothing.	0
I would not recommend this item to anyone.	0
The holster that arrived did not match the photo in the ad.	0
great...no problems at all!.	1
As an earlier review noted, plug in this charger and nothing happens.	0
This frog phone charm is adorable and very eye catching.	1
You never know if you pushed it hard enough or the right number of times for the function you want or not.	0
The sound is clear and the people I talk to on it are amazed at the quality too.	1
I got the aluminum case for my new Palm VX and it worked really well--it has protected my handheld perfectly so far.	1
very good product, well made.	1
Mobile Phone Tools are a must have.	1
I am very impressed with the job that Motorola did on the sturdiness of this phone.	1
I received my orders well within the shipping timeframe, everything was in good working order and overall, I am very excited to have this source.	1
The phone is sturdy and waterproof.	1
I am not impressed with this and i would not recommend this item to anyone.	0
My only complaint is the standard sound volume is a little low even when turned up to 5(of 5)	0
Thanks again to Amazon for having the things I need for a good price!	1
I ended up sliding it on the edge of my pants or back pockets instead.	1
I had to go to a store and bought a new NOKIA phone which is working great.	1
Works great!.	1
REALLY UGLY.	0
horrible, had to switch 3 times.	0
The noise shield is incrediable.	1
No real improvement.	0
Razr Battery - Good buy.	1
Keep up the good work Amazon!!	1
They refuse to refund or replace.	0
Unfortunately it's easy to accidentally activate them with the gentle-touch buttons if you accidentally touch the phone to your face while listening.	0
So I basically threw my money out the window for nothing.	0
Great case and price!	1
All it took was one drop from about 6 inches above the kitchen counter and it was cracked.I am not impressed and I am not laughing.	0
Bluetooth range is good - a few days ago I left my phone in the trunk, got a call, and carried the conversation without a hitch.	1
Small, sleek, impressive looking, practical setup with ample storage in place.	1
The eargels channel the sound directly into your ear and seem to increase the sound volume and clarity.	1
none of the new ones have ever quite worked properly.	0
I am glad I purchased it.	1
I've missed numerous calls because of this reason.	0
Perhaps my phone is defective, but people cannot hear me when I use this.	0
Don't buy this product.	0
sucked, most of the stuff does not work with my phone.	0
No shifting, no bubbling, no peeling, not even a scratch, NOTHING!I couldn't be more happier with my new one for the Droid.	1
Worst software ever used.... If I could give this zero stars I would.	0
Trying to make a call on these is an exercise in frustration.	0
The case is a flimsy piece of plastic and has no front or side protection whatsoever.	0
I own a Jabra Earset and was very happy with it, but the sound quality, especially outgoing, on this is better.	1
I love the camera, it's really pretty good quality.	1
Thank you for such great service.	1
Its a total package.	1
The seller is very understanding and patient, I would definitely buy from them again.	1
I give Wirefly 1 star.I will contact Cingular/AT&T; and inform them of this practice.	0
It's AGGRAVATING!	0
Great product for the price!.	1
I have purchased these for both family and friends, and all enjoy their clarity and ease of use	1
Virgin Wireless rocks and so does this cheap little phone!	1
None of it works, just don't buy it.	0
Muddy, low quality sound, and the casing around the wire's insert was poorly super glued and slid off.	0
Please dont waste your money.	0
All in all, I'm quite satisfied with this purchase.	1
If you are looking for a good quality Motorola Headset keep looking, this isn't it.	0
Yet Plantronincs continues to use the same flawed charger design.	0
Disapointing Results.	0
Cumbersome design.	0
Great it was new packaged nice works good, no problems and it came in less time then I expected!!!!	1
Great Product.	1
It's A PIECE OF CRAP!	0
My experience was terrible..... This was my fourth bluetooth headset, and while it was much more comfortable than my last Jabra (which I HATED!!!	0
This fixes all the problems.	1
Worst ever.	0
I am very happy	1
I've had no trouble accessing the Internet, downloading ringtones or performing any of the functions.	1
I can barely ever hear on it and am constantly saying "what?"	0
The battery life is highly unacceptable.	0
That company is a joke.	0
It does everything the description said it would.	1
Due to this happening on every call I was forced to stop using this headset.	0
It works great with a car charger, especially if you cannot plug in two adapters at the same time.	1
Verizon tech support walked my through a few procedures, none of which worked and I ended up having to do a hard re-set, wiping out all my data.	0
Voice Quality, Signal Strength, Dropped Calls.	0
It plays louder than any other speaker of this size; the price is so low that most would think the quality is lacking, however, it's not.	1
Better than expected.	1
It feels poorly constructed, the menus are difficult to navigate, and the buttons are so recessed that it is difficult to push them.	0
Battery is holding up well.	1
Also difficult to put on.I'd recommend avoiding this product.	0
I only used it two days, and it wasn't always easy to hear with.	0
I got the car charger and not even after a week the charger was broken...I went to plug it in and it started smoking.	0
Sprint - terrible customer service.	0
Linked to my phone without effort.	1
THey are so cool!	1
Easy to use.	1
Better Than New.	1
What possesed me to get this junk, I have no idea...	0
Piece of trash.	0
A pretty good product.	1
This is a great phone!.	1
For the price on Amazon, it is an excellent product, which I would highly recommend.	1
Their Research and Development division obviously knows what they're doing.	1
The real killer is the volume, and of course it breaking.	0
Those phones are working just fine now.	1
I am more than happy with this product.	1
Poor Construction.	0
This is infuriating.	0
Overall, I would recommend this phone over the new Walkman.	1
Sprint charges for this service.	0
It is cheap, and it feel and look just as cheap.	0
It fits my ear well and is comfortable on.	1
It doesn't work in Europe or Asia.	0
clipping this to your belt will deffinitely make you feel like 50 cent's up-and-coming.	1
I like design and look of Jabra behing the ear headsets and 5020 is pretty comfortible to wear 24 hours a day without pain in the ear.	1
I was amazed at the quick arrival of the two original lg cell phone batteries and and at a fraction of the price.	1
the worst phone from samsung...crap..... this crappy Samsung E715.. is the worst i have ever seeen.	0
the charger worked for about a week and then completely stopped charging my phone.	0
Poor product.	0
However I needed some better instructions.	0
You need two hands to operate the screen.This software interface is decade old and cannot compete with new software designs.	0
Worked very well paired with a Treo 700w and as a Skype headset on my PC (using a USB Bluetooth transceiver).	1
Steer clear of this product and go with the genuine Palm replacementr pens, which come in a three-pack.	0
DO NOT BUY DO NOT BUYIT SUCKS	0
This is a great product..... sure beats using your fingers!.	1
Plus, I seriously do not believe it is worth its steep price point.	0
All the other cases I've tried normally fall apart after a few months but this one seems to be in for the long haul.	1
Very Dissapointing Performance.	0
Don't make the same mistake that I did and please don't buy this phone.	0
This phone might well be the worst I've ever had in any brand.	0
Case was more or less an extra that I originally put on but later discarded because it scratched my ear.	0
I recommend iGo to anyone with different brand cell phones/mp3 players in the family.	1
Don't bother - go to the store.	0
I posted more detailed comments under the grey or black phone, but i have the Fire Red and it's a great color!	1
I did not have any problem with this item and would order it again if needed.	1
You get what you pay for I guess.	0
Not only did the software do a great job of this, I could also make my own ringtones form my existing CDs without an internet connection.	1
im surprised this is a good quality car charger and there's not much reviews about it.	1
These are fabulous!	1
However, BT headsets are currently not good for real time games like first-person shooters since the audio delay messes me up.	0
I used bitpim (a free program you can find on the internet)to transfer data to the phone.The price of the cable was excellent.	1
Disappointing accessory from a good manufacturer.	0
Performed awful -- muffled, tinny incoming sound and severe echo for those on the other end of the call.	0
Very wind-resistant.	1
Obviously they have a terrible customer service, so you get what you pay for.	0
They do not last forever, but is not overly expensive to replace.Easy to operate and the sound is much better than others I have tried.	1
I contacted the company and they told me that, although the unit was still under warranty, if I couldn't produce my receipt I was out of luck.	0
Linksys should have some way to exchange a bad phone for a refurb unit or something!	0
Phone is sturdy as all nokia bar phones are.	1
Great phone.	1
When I placed my treo into the case, not only was it NOT snug, but there was A LOT of extra room on the sides.	0
I'm pleased.	1
Battery is terrible.	0
I found the product to be easy to set up and use.	1
The earpiece on this is too large or too heavy...it keeps falling out of my ear.	0
Utter crap.. Sound quality is TERRIBLE.	0
The charger arrived within the promised timeframe, but it did not work.	0
No ear loop needed, it's tiny and the sound is great.	1
Finally, after three or four times the spring of the latch broke and I could not use it any longer on the visor.	0
The handsfree part works fine, but then the car tries to download the address book, and the Treo reboots.Overall, I still rate this device high.	1
Talk about USELESS customer service.	0
It felt too light and "tinny.".	0
This does not fit the Palm Tungsten E2 and it broke the first time I tried to plug it in.	0
I'm happy about this purchase- good quality and low price.	1
I love the look and feel of Samsung flipphones.	1
Its well-designed and very sharp -- the blue is a very nice color.	1
Does everything it should and more.	1
I could not recommend these more.	0
Nice Sound.	1
Looks good in the picture, but this case was a huge disappointment!!	0
Much less than the jawbone I was going to replace it with.	1
Setup went very smoothly.	1
its extremely slow and takes forever to do anything with it.	0
A must study for anyone interested in the "worst sins" of industrial design.	0
The first thing that happened was that the tracking was off.	0
It is well made, easy to access the phone and has a handy, detachable belt clip.	1
Then I had to continue pairing it periodically since it somehow kept dropping.	0
Can't upload ringtones from a third party.	0
Bluetooth does not work, phone locks up, screens just flash up and now it just makes calls randomly while in my pocket locked.	0
Truly awful.	0
It works fine on my Motorola 325 cellphone, and a lot better than the worn-out battery did.	1
The volume for the ringer is REAL good (you have choices how loud).	1
And none of the tones is acceptable.	0
camera color balance is AWFUL.	0
This product is clearly not ready for prime time, I don't care how cool it looks, if you can't tell a call is coming in it's worthless.	0
I love the ringtones because they are so upbeat!	1
Chinese Forgeries Abound!.	0
Easy to pair with my Samsung Cell.	1
The instructions didn't explain that a microphone jack could be used.	0
i would advise to not purchase this item it never worked very well.	0
Too bad you have to pay up to $$$ a month for the service!	0
Works well.	1
The nokia CA-42 USB cable did not work with my phone.	0
Clear crisp sound.	1
I have to use the smallest earpieces provided, but it stays on pretty well.	1
The biggest complaint I have is, the battery drains superfast.	0
The design might be ergonomic in theory but I could not stand having these in my ear.	0
Do NOT buy if you want to use the holster.	0
The phone can also take great pictures and even video clips.	1
It doesn't make you look cool.	0
Because both ears are occupied, background is not distracting at all.	1
Comfortable fit - you need your headset to be comfortable for at least an hour at a time, if not for an entire day.	1
Also, the phone doesn't seem to accept anything except CBR mp3s, preferably ripped by Windows Media Player.	0
You can't beat the price on these.	1
* Comes with a strong light that you can use to light up your camera shots, and even flash SOS signals (seriously!	1
lightweight and works well.	1
So just beware.	0
I love this cable - it allows me to connect any mini-USB device to my PC.	1
So anyone near you will hear part of your conversation.	0
This is cool because most cases are just open there allowing the screen to get all scratched up.	1
I bought this phone as a replacement for my StarTac and have regretted it since.	0
Appears to actually outperform the original battery from China that came with my V325i.	1
Can't store anything but phone numbers to SIM.	0
It lasts less than 3o minutes, if I actually try to use the phone.My wife has the same phone with the same problem.	0
Poor quality.	0
jabra ear gels "R" the best!.	1
Not worth it.	0
The phone crashed completely and now I have to get it replaced.	0
It quit working after I'd used it for about 18 months, so I just purchased another one because this is the best headset I've ever owned.	1
Unfortunately it will not recharge my iPhone 4s, despite connecting it from multiple power sources (iMac, external battery, wall outlet, etc).	0
It was a great phone.	1
if you simply want a small flip phone -- look elsewhere as the extra bells & whistles are mediocre.	0
Good value, works fine - power via USB, car, or wall outlet.	1
My phone doesn't slide around my car now and the grip prevents my phone from slipping out of my hand.	1
This is simply the BEST bluetooth headset for sound quality!	1
Think it over when you plan to own this one!This sure is the last MOTO phone for me!	0
In the span of an hour, I had two people exclaim "Whoa - is that the new phone on TV?!?	1
I have always used corded headsets and the freedom from the wireless is very helpful.	1
This case has passed the one year mark and while it shows signs of wear, it is 100% functional.	1
Other than that, the leather is nice and soft; the fit is very tight; the cut out for the face is a good shape.	1
It has everything I need and I couldn't ask for more.	1
After receiving and using the product for just 2 days it broke.	0
This product is great... it makes working a lot easier I can go to the copier while waiting on hold for something.	1
None of the three sizes they sent with the headset would stay in my ears.	0
T-Mobile has the best customer service anywhere.	1
Arrived quickly and much less expensive than others being sold.	1
We have tried 2 units and they both failed within 2 months.. Pros	0
Provides good protection and looks classy, too.	1
Krussel Always good.	1
The tracfonewebsite is user friendly and makes it easy toactivate, etc.	1
The design is very good.4.	1
I great reception all the time.	1
I would highly recommend this product.	1
Couldn't use the unit with sunglasses, not good in Texas!	0
It dit not work most of the time with my Nokia 5320.	0
Bought mainly for the charger, which broke soon after purchasing.	0
If you like a loud buzzing to override all your conversations, then this phone is for you!	0
Fantastic buy and will get again for whatever my next phone is	1
stay away from this store, be careful.	0
This BlueAnt Supertooth hands-free phone speaker is AWESOME.	1
Does not fit.	0
.... Item arrived quickly and works great with my Metro PCS Samsung SCH-r450 slider phone and Sony Premium Sound in ear plugs.	1
It is light, has plenty of battery capacity, and is very confortable to wear for somewhat extended periods of time.	1
disappointing.	0
Blue Ant is easy to use.	1
Cheap but hey it works.. Was pleasantly suprised given the low cost of this item.	1
The camera on the phone may be used as a dustpan when indoors... I'd rather be using a disposable then this.	0
Then a few days later the a puff of smoke came out of the phone while in use.	0
It's very convenient and simple to use - gets job done & makes the car ride so much smoother.	1
The nano stated it.My son was dissapointed.	0
The sound quality is excellent as well.	1
Its the best headset I have used.	1
Would not reccommend.	0
They have been around for years and carries the highest quality of anti-glare screen protector that I have found to date.	1
Just what I wanted.	1
This particular model would not work with my Motorola Q smartphone.	0
wont work right or atleast for me.	0
in addition it feels &amp; looks as if the phone is all lightweight cheap plastic.	0
But now that it is "out of warranty" the same problems reoccure.Bottom line... put your money somewhere else... Cingular will not support it.	0
I really wanted the Plantronics 510 to be the right one, but it has too many issues for me.The good	0
Great product.	1
Crisp and Clear.	1
AFter the first charge kept going dead after 12 minutes.	0
VERY cheap plastic, creaks like an old wooden floor.	0
I get absolutely horrible reception in my apartment, where with other phones I have not had this problem.	0
The reception has been generally good.	1
Excellent sound, battery life and inconspicuous to boot!.	1
Great bluetooth!.	1
I highly recommend this case.	1
WORTHWHILE.	1
This is a great deal.	1
After my phone got to be about a year old, it's been slowly breaking despite much care on my part.	0
I am sorry I made this purchase.	0
I bought these hoping I could make my Bluetooth headset fit better but these things made it impossible to wear.	0
Treo and T-Mobile refused to replace it again and forced me to buy another phone without any kind of upgrade discount.	0
It was horrible!.	0
I don't think it would hold it too securly on your belt.	0
This allows the possibility of double booking for the same date and time after the first.	0
They work about 2 weeks then break.	0
It is simple to use and I like it.	1
It's a great tool for entertainment, communication, and data management.Oh, be sure to use ActiveSync 4.2 for optimal data synchronization results!	1
I can't use this case because the smell is disgusting.	0
NOT WHAT I WANTED.	0
I own 2 of these cases and would order another.	1
Great Phone.	1
I bought this battery with a coupon from Amazon and I'm very happy with my purchase.	1
The internet access was fine, it the rare instance that it worked.	0
Perfect for the PS3.	1
Five star Plus, plus.	1
A good quality bargain.. I bought this after I bought a cheapy from Big Lots that sounded awful and people on the other end couldn't hear me.	1
$50 Down the drain.	0
I tried talking real loud but shouting on the telephone gets old and I was still told it wasn't great.	0
Good , works fine.	1
For the price this was a great deal.	1
Great price, too!	1
If there is a wind, it is completely useless.	0
Yes it's shiny on front side - and I love it!	1
Does Not Work.	0
At first I thought I was grtting a good deal at $7.44, until I plugged it into my phone (V3c Razr).	0
The reception through this headset is excellent.	1
2 thumbs up to this seller	1
I have a Verizon LG phone and they work well together, good reception and range that exceeds 20 feet line of sight.	1
Improper description.... I had to return it.	0
#1 It Works - #2 It is Comfortable.	1
Battery charge-life is quite long.	1
The Jabra EarGels fit my ears very well.	1
Battery has no life.	0
I checked everywhere and there is no feature for it which is really disappointing.	0
Product is exactly as described.	1
Gets a signal when other Verizon phones won't.	1
Doesn't do the job.	0
I would recommend it.	1
Plan on ordering from them again and again.	1
That being said, for a phone, the camera is very nice; many cool effects to play with, and video is decent as well.	1
I have been very satisfied with this cell phone from day one.	1
They keep getting better and better (this is my third one and I've had numerous Palms too).	1
Awkward to use and unreliable.	0
The shipping time was also very quick!	1
Not as good as I had hoped.	0
Good case!.	1
Doesn't Work.	0
Really good product.	1
Unfortunately it did not work.	0
All three broke within two months of use.	0
dont buy it.	0
My father has the V265, and the battery is dying.	0
However, the ear pads come off easily and after only one week I lost one.	0
The calls drop, the phone comes on and off at will, the screen goes black and the worst of all it stops ringing intermittently.	0
Horrible, horrible protector.	0
I don't like this Nokia either.	0
Reaching for the bottom row is uncomfortable, and the send and end keys are not where I expect them to be.3.	0
I have bought this Nokia cell phone a few weeks ago and it was a nightmare.	0
It would take too long to describe how bad my customer service experience has been with Amazon.	0
the only VERY DISAPPOINTING thing was there was NO SPEAKERPHONE!!!!	0
Terrible.. My car will not accept this cassette.	0
Product is useless, since it does not have enough charging current to charge the 2 cellphones I was planning to use it with.	0
It's not what it says it is.	0
Stay Away From the Q!.	0
Used and dirty.	0
Very unreliable service from T-mobile !	0
Not good enough for the price.	0
I bought two of them and neither will charge.	0
It looks very nice.	1
This is an excellent tool, especially when paired with your phone's auto-answer.	1
I have read other's reviews here but I haven't had any problem with it.	1
These products cover up the important light sensor above the ear outlet.	0
Comfortable in my hand.	1
Just does not work.	0
Poor Reliability.	0
(It works!)	1
If I take a picture, the battery drops a bar, and starts beeping, letting me know its dieing.	0
Terrible product, and waste of money!	0
Last time buying from you.	0
It was a waste of my money.	0
So far it has worked like a charm.	1
I have only had it for a few weeks, but so far, so good.	1
But, in any case, the best part is, you can download these pictures to your laptop using IR, or even send pictures from your laptop to the phone.	1
Would recommend this item.	1
It's been my choice headset for years.Great sound; good volume; good noise cancellation.	1
Nice case, feels good in your hands.	1
The item received was Counterfeit.	0
Just really good.. So far, probably the best BT headset I have ever had.	1
Works fine.	1
I received my headset in good time and was happy with it.	1
I was very pleased to see that I could replace my well travled swivel holster for my Blackberry flip.	1
My sister has one also and she loves it.	1
Good Quality.	1
This is by far the worst purchase I've made on Amazon.	0
Excellent dual-purpose headset.	1
Excellent!.	1
Does not work for listening to music with the cingular 8125.	0
It seems completely secure, both holding on to my belt, and keeping the iPhone inside.	1
The bottowm line...another worthless, cheap gimmick from Sprint.	0
Having trouble with volume.	0
The only good thing was that it fits comfortably on small ears.	1
WARNING - DO NOT BUY!!.	0
I am pairing this with my iphone, and I could not be happier with it so far.	1
When it opens, the battery connection is broken and the device is turned off.	0
I didn't want the clip going over the top of my ear, causing discomfort.	0
Best headset ever!!!.	1
Don't trust their website and don't expect any helpful support.	0
It was that loud.Glad to say that the Plantronics 510 maintains a flawless connection to my cell and with no static during normal use.	1
The speaker is of low quality so as making the ring tones sound very cheap.	0
Fits comfortably, came with three sizes of earbud tips.	1
Excellent product for the price.	1
Bad Reception.	0
This product is very High quality Chinese CRAP!!!!!!	0
It was quite comfortable in the ear.	1
Great phone.	1
Don't buy this product - It fails!.	0
Everything about this product is wrong.First	0
The pairing of the two devices was so easy it barely took a couple minutes before I started making calls with the voice dialing feature.	1
This was utterly confusing at first, which caused me to lose a couple of very, very important contacts.	0
Terrible phone holder.	0
The cutouts and buttons are placed perfectly.	1
I love being able to use one headset for both by land-line and cell.	1
Problem is that the ear loops are made of weak material and break easily.	0
Not nearly as good looking as the AMAZON picture makes it look.	0
But despite these few flaws, this case is of exceptional quality and well worth the additional costs of owning an official OEM product.	1
How stupid is that?	0
I can hear while I'm driving in the car, and usually don't even have to put it on it's loudest setting.	1
Seller shipped quickly and much cheaper than the competitors.	1
Good show, Samsung.	1
So I bought about 10 of these and saved alot of money.	1
It always cuts out and makes a beep beep beep sound then says signal failed.	0
Couldn't figure it out	0
My phone sounded OK ( not great - OK), but my wife's phone was almost totally unintelligible, she couldn't understand a word being said on it.	0
So I had to take the battery out of the phone put it all back together and then restart it.	0
While I managed to bend the leaf spring back in place, the metal now has enough stress that it will break on the next drop.	0
Leopard Print is wonderfully wild!.	1
Works for me.	1
Saggy, floppy piece of junk.	0
much better than the hard plastic cases.	1
It also had a new problem.	0
Happy so far!.	1
cool phone.	1
Works good.	1
Motorola finally got the voice quality of a bluetooth headset right.	1
It looses connection to the phone even when it is within a couple feet between the two.	0
but it is great, i would really recommend it	1
Makes it easier to keep up with my bluetooth when I'm not wearing it.	0
As I said above....PRETTY USELESS!	0
Never got it!!!!!	0
This pair of headphones is the worst that I have ever had sound-wise.	0
[...] down the drain because of a weak snap!	0
Does not charge the Cingular (ATT) 8525 phone.	0
You get extra minutes so that you can carry out the call and not get cut off."	1
However, after about a year, the fliptop started to get loose and wobbly and eventually my screen went black and I couldn't receive and place calls.	0
I kept catching the cable on the seat and I had to pull the phone out to turn it on an off.	0
The headset fulfills my requirements so I am happy with my purchase.	1
Logitech Bluetooth Headset is a 10!.	1
I like the fact that it rests lightly against your ear, rather than inside.	1
A lot of websites have been rating this a very good phone and so do I.	1
I have tried these cables with my computer and my iPod and it works just fine.	1
The mic there is a joke, and the volume is quite low.	0
I'm returning them.	0
I does not maintain a connection with the computer while it is on my lap.	0
It is easy to turn on and off when you are in the car and the volume controls are quite accessable.	1
I have had mine for about a year and this Christmas I bought some for the rest of the family.	1
Otherwise, easy to install and use, clear sound.	1
nice leather.	1
I had to purchase a different case.	0
It is a joy to use.	1
Very much disappointed with this company.	0
Very satisifed with that.	1
It didn't charge for me.	0
This is the phone to get for 2005.... I just bought my S710a and all I can say is WOW!	1
Buttons are too small.	0
Just reading on the specs alone makes you say WOW.	1
Love it.. Great armband.	1
I really like this product over the Motorola because it is allot clearer on the ear piece and the mic.	1
However, the keypads are so tinny that I sometimes reach the wrong buttons.	0
I exchanged the sony ericson z500a for this and I'm pretty happy with that decision.	1
I was very impressed with the price of the cases.	1
Also makes it easier to hold on to.	1
I use this product in a motor control center where there is a lot of high voltage humming from the equipment, and it works great!	1
It's pretty easy.	1
I cannot make calls at certain places.	0
however, my girl was complain that some time the phone doesn't wake up like normal phone does.	0
Beautiful styling though.	1
This company charge me a restocking fee and still not given me my refund back.	0
I'm trying to return it for a refund.	0
I plugged it in only to find out not a darn thing worked.	0
Excellent product.	1
Earbud piece breaks easily.	0
Lousy product.	0
This phone tries very hard to do everything but fails at it's very ability to be a phone.	0
It is the best charger I have seen on the market yet.	1
SWEETEST PHONE!!!	1
:-)Oh, the charger seems to work fine.	1
It fits so securely that the ear hook does not even need to be used and the sound is better directed through your ear canal.	1
Not enough volume.	0
Echo Problem....Very unsatisfactory	0
you could only take 2 videos at a time and the quality was very poor.	0
don't waste your money.	0
I am going to have to be the first to negatively review this product.	0
Adapter does not provide enough charging current.	0
There was so much hype over this phone that I assumed it was the best, my mistake.	0
You also cannot take pictures with it in the case because the lense is covered.	0
Phone falls out easily.	0
It didn't work, people can not hear me when I talk.	0
The text messaging feature is really tricky to use.	0
I'm really disappointed all I have now is a charger that doesn't work.	0
Painful on the ear.	0
Lasted one day and then blew up.	0
disappointed.	0
Kind of flops around.	0
The screen does get smudged easily because it touches your ear and face.	0
What a piece of junk.. I lose more calls on this phone.	0
Item Does Not Match Picture.	0
The only thing that disappoint me is the infra red port (irda).	0
You can not answer calls with the unit, never worked once!	0
